# Supplementary material for: I Wanna Draw Like You: Inter- and Intra-Individual Differences in Orang-Utan Drawings
Source: Animals (Basel). 2021 Nov 9;11(11):3202. doi: 10.3390/ani11113202 (PMC8614565; doi:10.3390/ani11113202)
Supplement: Supplementary file 1 [file animals-11-03202-s001.zip]

Archive with 1 entries (1 files):
- animals-1400892-supplementary.pdf
